# Supplementary material for: Geographical location influences the composition of the gut microbiota in wild house mice (Mus musculus domesticus) at a fine spatial scale
Source: PLoS One. 2019 Sep 26;14(9):e0222501. doi: 10.1371/journal.pone.0222501 (PMC6767902; doi:10.1371/journal.pone.0222501)
Supplement: S1 Data — A spreadsheet containing data associated with the dissection of the mice captured on the Isle of May. (CSV) [file pone.0222501.s001.csv]

id	Date	year	Location	Vegetation	Trap	NS	GPS_lat	GPS_long	Sex	Age	Fur_condition	Fat_subcutaneous	Fat_mesenteric	Pregnant	Lactating	Vagina	Scrotal	Reproductive	Weight_total	Weight_liver	Weight_spleen	Weight_eye_lens	Age from eyes (days)	Weight_testes	Length_SV	Weight_Length_Residuals	Length_tail	Calodium_score	Syphacia	Trichuris	P_Syphacia	P_Trichuris	Endo_Total_burden	Endo_Species_richness	Radfordia/Myobia	Trombicula	Nosopsyllus	P_Radfordia	P_Trombicula	P_Nosopsyllus	Ecto_Total_burden	Ecto_Species_richness	Total_parasite_burden	Parasite_Species_richness	Shannon rarefied	Simpson rarefied	leptin	Armeria maritima	Agrostis stolonifera
174	09/10/2015	2015	BL	Medium	BL16	N	56.18876399	-2.561498964	M	Mature	4	2	4				Scrotal	A	24.5	2.75	0.22	6.1	102.04	0.25	93.7	6.24965	84	4	122	0	1	0	122	1	38	0	0	1	0	0	38	1	160	2	0.66554821	0.29625	824.04	Absent	Absent
206	10/10/2015	2015	BL	Medium	BL4	N	56.18875603	-2.561058998	M	Mature	4	1	4				Scrotal	A	24.5	1.26	0.07	6.1	102.04	0.19	89.6	2.14965	86.4	0	250	4	1	1	254	2	108	0	1	1	0	1	109	2	363	4	2.7138825	0.90902778	3785.06	Absent	Absent
208	10/10/2015	2015	BL	Medium	BL12	N	56.18867598	-2.561402991	F	Juvenile	4	0	0	Non-pregnant	Non-lactating	Non-perforate		N	11.5	0.57	0.04	4.1	36.26		70.5	-10.73245	64.5		5	0	1	0	5	1	61	0	0	1	0	0	61	1	66	2	2.36126254	0.85256198	547.33	Absent	Absent
210	10/10/2015	2015	BL	Medium	BL2	N	56.18870599	-2.560993033	F	Mature	4	0	0	Pregnant	Non-lactating	Non-perforate		A	29.5	1.67	0.06	5	62.04		88.6	-1.24185	76.9	3	91	0	1	0	91	1	114	0	3	1	0	1	117	2	208	3	1.27919028	0.52428155	4587.5	Absent	Absent
216	10/10/2015	2015	BL	Medium	BL11	N	56.18867598	-2.561402991	F	Juvenile	4	1	4	Non-pregnant	Non-lactating	Non-perforate		N	17.34	0.68	0.06	4.6	49.37		82.1	-1.925722	72.2	0	0	0	0	0	0	0	5	0	1	1	0	1	6	2	6	2	2.93421944	0.91389315	2204.64	Absent	Absent
217	10/10/2015	2015	BL	Medium	BL14	N	56.18868898	-2.561411038	M	Mature	4	1	3				Scrotal	A	18.03	1.01	0.08	4.5	44.05	0.16	82.5	-1.855749	71.4	1	278	5	1	1	283	2	66	0	0	1	0	0	66	1	349	3	2.34144333	0.8193827	1277.95	Absent	Absent
263	12/10/2015	2015	BL	Medium	BL16	N	56.18876399	-2.561498964	M	Mature	4	1	3				Scrotal	A	21	1.34	0.21	5.2	64.92	0.18	85.2	-0.5763	76.6	0.5	47	1	1	1	48	2	14	0	0	1	0	0	14	1	62	3	2.55141392	0.84562414	3195.31	Absent	Absent
186	09/10/2015	2015	BY	High	BY11	S	56.1839	-2.5528	M	Mature	4	1	3				Scrotal	A	27.34	1.13	0.06	5.7	83.87	0.22	94.2	5.391278	87.1	1	84	0	1	0	84	1	41	0	0	1	0	0	41	1	125	2	2.44611748	0.85376789	982.2	Present	Absent
189	09/10/2015	2015	BY	High	BY13	S	56.18385	-2.55282	F	Mature	4	2	4	Non-pregnant	Non-lactating	Non-perforate		N	21.26	0.69	0.05	5.4	77.01		84	-1.900658	88.7	0	12	0	1	0	12	1	51	0	0	1	0	0	51	1	63	2	2.78336897	0.90784339	1399.01	Present	Absent
193	09/10/2015	2015	BY	High	BY9	S	56.1839	-2.55303	M	Mature	4	1	4				Scrotal	A	20.95	1.17	0.07	6	97.22	0.23	92.6	6.847615	71.4	2	83	4	1	1	87	2	34	0	0	1	0	0	34	1	121	3	2.53722065	0.87354006	1123.74	Present	Absent
194	09/10/2015	2015	BY	High	BY9	S	56.1839	-2.55303	M	Mature	4	0	1				Scrotal	A	21.74	0.96	0.05	5.4	72.04	0.18	90.3	4.169758	80.7		41	0	1	0	41	1	34	0	0	1	0	0	34	1	75	2	2.89760829	0.92408764	644.47	Present	Absent
195	10/10/2015	2015	BY	High	BY4	S	56.183889	-2.552794022	M	Juvenile	4	0	2				Non-scrotal	N	18.32	1.04	0.04	5.5	75.83	0.14	83.6	-0.894456	79.5		10	0	1	0	10	1	9	0	0	1	0	0	9	1	19	2	2.64360981	0.89527837	1262.95	Present	Absent
197	10/10/2015	2015	BY	High	BY8	S	56.183947	-2.55289997	F	Juvenile	4	0	2	Non-pregnant	Non-lactating	Non-perforate		N	14.61	0.6	0.03	4.8	55.44		78.4	-4.319963	68.1		1	0	1	0	1	1	4	0	0	1	0	0	4	1	5	2	1.81099622	0.76039215	882.19	Present	Absent
243	11/10/2015	2015	BY	High	BY4	S	56.183889	-2.552794022	M	Mature	4	0	3				Scrotal	A	19.16	0.9	0.04	4.8	52.28	0.17	90.4	5.503772	81.4		8	0	1	0	8	1	19	0	2	1	0	1	21	2	29	3	2.44191038	0.84245562	427.79	Present	Absent
246	11/10/2015	2015	BY	High	BY8	S	56.183947	-2.55289997	M	Juvenile	4	1	3				Non-scrotal	N	18.48	1.5	0.06	5.2	64.92	0.12	83	-1.570984	74.5		113	0	1	0	113	1	7	0	0	1	0	0	7	1	120	2	1.73498719	0.74217609	3386.18	Present	Absent
171	09/10/2015	2015	FS	Human	FS1	S	56.18384499	-2.554047033	F	Mature	4	4	5	Non-pregnant	Non-lactating	Perforate		A	26.5	2.56	0.06	6.5	133.82		92.1	3.69305	83.4	3	0	1	0	1	1	1	3	0	2	1	0	1	5	2	6	3	2.35033764	0.8379683	841.22	Present	Absent
176	09/10/2015	2015	FS	Human	FS12	S	56.18384197	-2.553559961	M	Mature	4	2	3				Scrotal	A	25.5	1.59	0.08	6.2	107.06	0.32	93.3	5.37135	85.5	1	389	5	1	1	394	2	111	7	1	1	1	1	119	3	513	5	1.41905685	0.63584184	191.54	Present	Absent
177	09/10/2015	2015	FS	Human	FS17	S	56.18388103	-2.553285034	F	Mature	4	2	4	Pregnant	Non-lactating	Non-perforate		A	28.5	2.2	0.25	6.4	127.5		95	5.63645	76.1	1	7	6	1	1	13	2	23	0	0	1	0	0	23	1	36	3	2.90023003	0.91916824	393.64	Present	Absent
188	09/10/2015	2015	FS	Human	FS15	S	56.18388598	-2.553323004	M	Juvenile	4	1	4				Non-scrotal	N	18.32	0.83	0.05	5.1	61.56	0.18	84.2	-0.294456	77.7	0	76	0	1	0	76	1	26	0	0	1	0	0	26	1	102	2	2.67016856	0.89335313	1109.29	Present	Absent
190	09/10/2015	2015	FS	Human	FS2	S	56.18384499	-2.554047033	F	Mature		0	0	Pregnant	Non-lactating	Perforate		A	17.56	1.19	0.09	4.8	55.44		79.3	-4.830948	71.5	1	8	12	1	1	20	2	62	0	0	1	0	0	62	1	82	3	1.95032904	0.75028058	515.36	Present	Absent
226	11/10/2015	2015	FS	Human	FS2	S	56.18384499	-2.554047033	F	Mature	4	0	0	Pregnant	Non-lactating	Non-perforate		A	31	3.24	0.26	5.7	90		97.4	6.8407	82.3	4	0	2	0	2	2	2	2	0	0	1	0	0	2	1	4	3	2.57893376	0.86730421	787.77	Present	Absent
248	11/10/2015	2015	FS	Human	FS3	S	56.18382999	-2.553988025	M	Juvenile	4	0	2				Non-scrotal	N	17.7	0.77	0.03	4.6	46.68	0.15	87.5	3.30209	78.6		201	0	1	0	201	1	6	0	0	1	0	0	6	1	207	2	2.13678632	0.83173964	977.36	Present	Absent
207	10/10/2015	2015	HMR	Low	HR13	N	56.186478	-2.555256039	F	Mature	4	3	3	Non-pregnant	Non-lactating	Non-perforate		N	22	1.4	0.06	4.5	46.53		94.8	8.5454	77.9	0	0	0	0	0	0	0	24	0	0	1	0	0	24	1	24	1	3.33247495	0.95411579	1591.72	Absent	Absent
209	10/10/2015	2015	HMR	Low	HR4	N	56.18634196	-2.554954961	F	Mature	4	1	2	Non-pregnant	Non-lactating	Perforate		A	20.5	1.07	0.05	4.4	43.8		86	0.46285	77.6	0	0	0	0	0	0	0	31	0	0	1	0	0	31	1	31	1	2.17827022	0.80540555	388.96	Absent	Absent
233	11/10/2015	2015	HMR	Low	HR13	N	56.186478	-2.555256039	M	Mature	4	1	4				Scrotal	A	22	1.72	0.12	5.3	68.41	0.16	84.4	-1.8546	79.2	3	12	0	1	0	12	1	47	0	0	1	0	0	47	1	59	2	2.03993046	0.76288558	1073.77	Absent	Absent
240	11/10/2015	2015	HMR	Low	HR9	N	56.18639401	-2.555139028	F	Juvenile	4	2	2	Non-pregnant	Non-lactating	Non-perforate		N	19.12	1.08	0.04	4.9	58.67		88.2	3.322904	73.2		0	1	0	1	1	1	9	0	0	1	0	0	9	1	10	2	2.42708999	0.79960699	963.98	Absent	Absent
241	11/10/2015	2015	HMR	Low	HR5	N	56.186392	-2.555028973	M	Juvenile	3	3	4				Non-scrotal	N	18.11	0.75	0.05	4.9	55.25	0.01	79.6	-4.794013	74.6		0	6	0	1	6	1	13	0	0	1	0	0	13	1	19	2	0.35222589	0.128	6870.88	Absent	Absent
254	12/10/2015	2015	HMR	Low	HR1	N	56.18631698	-2.554900981	M	Mature	4	2	4				Non-scrotal	N	20	0.87	0.08	5.1	61.56	0.09	82.7	-2.598	75.9		0	0	0	0	0	0	23	0	0	1	0	0	23	1	23	1	2.2659697	0.83207967	2321.72	Absent	Absent
192	09/10/2015	2015	HT	Medium	HT11	S	56.18400299	-2.556955973	M	Juvenile	4	3	5				Non-scrotal	N	23.54	1.09	0.05	5.4	72.04	0.08	88	1.008818	79.2		7	0	1	0	7	1	45	0	2	1	0	1	47	2	54	3	2.84240511	0.89581003	16937.26	Absent	Absent
200	10/10/2015	2015	HT	Medium	HT4	S	56.183904	-2.556665037	M	Mature	4	1	2				Non-scrotal	N	12.5	0.9	0.06	4.5	44.05	0.14	79.5	-2.21075	74.6	2	0	0	0	0	0	0	39	0	2	1	0	1	41	2	41	2	2.99307786	0.92193243	753.87	Absent	Absent
204	10/10/2015	2015	HT	Medium	HT16	S	56.18411103	-2.557353023	M	Mature	4	1	4				Non-scrotal	N	20.5	1.07	0.06	4.9	55.25	0.07	90.4	4.86285	84.8	0	28	4	1	1	32	2	8	0	0	1	0	0	8	1	40	3	2.87252075	0.90476625	2090.47	Absent	Absent
218	10/10/2015	2015	HT	Medium	HT9	S	56.18396804	-2.556808032	M	Mature	4	1	2				Scrotal	A	15.84	0.92	0.07	4.3	39.09	0.12	82.2	-1.108272	73.7	0	14	0	1	0	14	1	26	0	0	1	0	0	26	1	40	2	3.10441363	0.94001219	1438.59	Absent	Absent
219	10/10/2015	2015	HT	Medium	HT10	S	56.18400299	-2.556955973	M	Juvenile	4	1	3				Non-scrotal	N	16.2	0.81	0.04	4	32.36	0.02	77.2	-6.28046	80.2		5	0	1	0	5	1	21	0	0	1	0	0	21	1	26	2	2.18104806	0.82460641	399.24	Absent	Absent
223	11/10/2015	2015	HT	Medium	HT13	S	56.18401397	-2.557240035	M	Juvenile	4	0	3				Non-scrotal	N	16	0.92	0.05	4.6	46.68	0.06	81.5	-1.8848	72	1	2	0	1	0	2	1	11	0	0	1	0	0	11	1	13	2	2.87154156	0.90992179	424.39	Absent	Absent
231	11/10/2015	2015	HT	Medium	HT7	S	56.18396804	-2.556808032	F	Mature	4	1	2	Pregnant	Non-lactating	Non-perforate		A	29.5	1.88	0.09	6.9	161.89		95.5	5.65815	81.9		38	6	1	1	44	2	8	0	0	1	0	0	8	1	52	3	0.08256494	0.03173777	6726.06	Absent	Absent
232	11/10/2015	2015	HT	Medium	HT5	S	56.183904	-2.556665037	M	Juvenile	4	0	0				Non-scrotal	N	13	0.66	0.05	4.1	34.51	0.15	79.1	-2.8499	70.8		278	2	1	1	280	2	18	0	0	1	0	0	18	1	298	3	2.78831281	0.89482639	358.1	Absent	Absent
268	12/10/2015	2015	HT	Medium	HT2	S	56.183904	-2.556605022	M	Mature	4	3	5				Scrotal	A	26.17	1.06	0.07	6.1	102.04	0.23	96	7.750889	89.3	0	0	0	0	0	0	0	24	0	0	1	0	0	24	1	24	1	2.32735398	0.8146042	1823.88	Absent	Absent
180	09/10/2015	2015	K	Medium	K16	S	56.18512298	-2.552721016	M	Mature	4	1	3				Scrotal	A	21	0.81	0.09	5.4	72.04	0.17	85.5	-0.2763	78	0	120	0	1	0	120	1	22	0	2	1	0	1	24	2	144	3	1.95534401	0.77972299	525.66	Absent	Absent
229	11/10/2015	2015	K	Medium	K4	S	56.18457497	-2.552859988	M	Mature	4	1	3				Scrotal	A	19.5	1.57	0.14	5.5	75.83	0.21	88.1	3.04115	79.5	5	9	0	1	0	9	1	6	0	0	1	0	0	6	1	15	2	2.87438148	0.91546001	518.65	Absent	Absent
230	11/10/2015	2015	K	Medium	K13	S	56.18500496	-2.552680029	M	Mature	4	1	4				Scrotal	A	22	0.83	0.04	5.2	64.92	0.2	92	5.7454	80.8		0	0	0	0	0	0	17	0	0	1	0	0	17	1	17	1	2.6247303	0.89234751	3544.68	Absent	Absent
234	11/10/2015	2015	K	Medium	K10	S	56.18487303	-2.552680029	F	Juvenile	4	0	2	Non-pregnant	Non-lactating	Non-perforate		N	16.5	0.82	0.06	4.8	55.44		75.3	-8.32395	74.5		26	0	1	0	26	1	12	0	0	1	0	0	12	1	38	2	2.36360636	0.84089795	1991.73	Absent	Absent
236	11/10/2015	2015	K	Medium	K6	S	56.18468201	-2.552503003	M	Mature	4	2	5				Scrotal	A	26	0.97	0.1	5.4	72.04	0.15	89.6	1.4322	80.5		17	1	1	1	18	2	13	0	0	1	0	0	13	1	31	3	2.8179944	0.894816	8217.4	Absent	Absent
237	11/10/2015	2015	K	Medium	K16	S	56.18512298	-2.552721016	M	Mature	4	5	3				Scrotal	A	24.4	0.86	0.05	5.2	64.92	0.24	87.1	-0.30252	82.4		224	0	1	0	224	1	6	0	0	1	0	0	6	1	230	2	2.2920073	0.82203704	7650.83	Absent	Absent
253	12/10/2015	2015	K	Medium	K8	S	56.18479198	-2.552566035	M	Juvenile	4	0	3				Non-scrotal	N	21	0.66	0.08	4.9	55.25	0.15	87.3	1.5237	80.9		29	0	1	0	29	1	7	0	1	1	0	1	8	2	37	3	2.0284312	0.70368366	1037.34	Absent	Absent
257	12/10/2015	2015	K	Medium	K11	S	56.18491603	-2.552677011	M	Mature	4	2	4				Scrotal	A	22.84	1.13	0.12	5.7	83.87	0.19	90	3.343628	80.5		0	1	0	1	1	1	8	0	0	1	0	0	8	1	9	2	2.74681566	0.90554123	1869.85	Absent	Absent
259	12/10/2015	2015	K	Medium	K17	S	56.18512298	-2.552721016	M	Mature	2	0	0				Scrotal	A	22	1.14	0.15	5.1	61.56	0.22	92.5	6.2454	81.5		0	0	0	0	0	0	6	0	0	1	0	0	6	1	6	1	2.02571374	0.81192608	1166.28	Absent	Absent
172	09/10/2015	2015	LL	Human	LL15	N	56.18741803	-2.557514962	M	Juvenile	4	0	3				Non-scrotal	N	12.5	0.71	0.03	3.3	19.49	0.01	70.1	-11.61075	68.4	0	112	0	1	0	112	1	26	0	0	1	0	0	26	1	138	2	2.72052673	0.89350717	258.57	Present	Present
185	09/10/2015	2015	LL	Human	LL2	N	56.18741602	-2.557669021	M	Mature	4	0	1				Scrotal	A	30	2.3	0.22	6.4	117.72	0.23	99.4	9.319	82.6	3	1	14	1	1	15	2	26	0	3	1	0	1	29	2	44	4	2.73456797	0.9111157	602.75	Present	Present
212	10/10/2015	2015	LL	Human	LL6	N	56.18749397	-2.557544969	M	Juvenile		2	2				Non-scrotal	N	18.3	0.89	0.06	4.6	46.68	0.18	88	3.51511	80.8		20	0	1	0	20	1	34	0	1	1	0	1	35	2	55	3	2.47413558	0.89103199	635.19	Present	Present
213	10/10/2015	2015	LL	Human	LL2	N	56.18741602	-2.557669021	M	Mature	4	1	2				Scrotal	A	21	1.44	0.16	4.9	55.25	0.24	86.4	0.6237	74.3	2.5	1	0	1	0	1	1	51	0	0	1	0	0	51	1	52	2	2.66685201	0.88939968	1416.13	Present	Present
264	12/10/2015	2015	LL	Human	LL17	N	56.18741803	-2.557514962	M	Mature	4	2	3				Non-scrotal	N	21	1	0.08	5	58.34	0.18	85.4	-0.3763	74.8		1	0	1	0	1	1	17	0	0	1	0	0	17	1	18	2	2.32077138	0.80581816	575.3	Present	Present
175	09/10/2015	2015	ML	High	ML4	N	56.185616	-2.557958029	M	Mature	4	0	2				Scrotal	A	17.5	1.03	0.08	4.3	39.09	0.15	82.3	-1.80225	73.4		0	0	0	0	0	0	89	0	0	1	0	0	89	1	89	1	2.78294328	0.90879235	1378.43	Absent	Absent
184	09/10/2015	2015	ML	High	ML15	N	56.18549597	-2.55777698	F	Mature	4	0	1	Non-pregnant	Non-lactating	Perforate		A	21	2.53	0.27	5.9	99.62		90.6	4.8237	78.5	5	0	9	0	1	9	1	89	0	0	1	0	0	89	1	98	2	2.8184066	0.92318115	622.64	Absent	Absent
214	10/10/2015	2015	ML	High	ML9	N	56.185731	-2.557889968	M	Mature	4	1	3				Scrotal	A	19.93	1.08	0.07	4.2	36.75	0.13	85.4	0.135481	74.5		0	5	0	1	5	1	64	0	0	1	0	0	64	1	69	2	2.771471	0.90949258	2854.52	Absent	Absent
215	10/10/2015	2015	ML	High	ML12	N	56.18565104	-2.557863984	M	Mature	4	1	3				Scrotal	A	19.5	1.17	0.09	4.8	52.28	0.16	83.9	-1.15885	77.5	1.5	0	0	0	0	0	0	70	0	1	1	0	1	71	2	71	2	2.58361717	0.8827891	1393.23	Absent	Absent
227	11/10/2015	2015	ML	High	ML11	N	56.18565104	-2.557863984	M	Juvenile	4	1	2				Non-scrotal	N	14	0.71	0.02	4.7	49.42	0.06	77.5	-4.9282	79.4		0	4	0	1	4	1	23	0	0	1	0	0	23	1	27	2	2.61822853	0.89569204	806.31	Absent	Absent
228	11/10/2015	2015	ML	High	ML15	N	56.18549597	-2.55777698	M	Juvenile	4	1	4				Non-scrotal	N	17	0.74	0.06	4.7	49.42	0.09	83.1	-0.7631	72.1		0	0	0	0	0	0	9	0	2	1	0	1	11	2	11	2	2.59507953	0.87745244	2236.27	Absent	Absent
251	12/10/2015	2015	ML	High	ML15	N	56.18549597	-2.55777698	M	Juvenile	4	0	4				Non-scrotal	N	16	1.39	0.06	4.5	44.05	0.09	80.8	-2.5848	76		0	0	0	0	0	0	0	0	3	0	0	1	3	1	3	1	1.25726776	0.62552186	1138.77	Absent	Absent
252	12/10/2015	2015	ML	High	ML13	N	56.18560201	-2.557873037	M	Mature	4	4	5				Non-scrotal	N	23.65	0.96	0.09	5.3	68.41	0.11	84.7	-2.343795	76.4		0	5	0	1	5	1	5	0	0	1	0	0	5	1	10	2	2.15690921	0.79290898	16043.05	Absent	Absent
201	10/10/2015	2015	PR	High	PR2	S	56.18271796	-2.551474962	M	Juvenile	4	0	0				Non-scrotal	N	14.82	1.1	0.07	4.2	36.75	0.07	80.5	-2.320406	73.2		0	0	0	0	0	0	0	0	0	0	0	0	0	0	0	0	2.85508084	0.91377714	954.83	Absent	Present
202	10/10/2015	2015	PR	High	PR4	S	56.18268896	-2.551597003	M	Juvenile	4	1	1				Non-scrotal	N	13.5	1	0.08	4.4	41.52	0.02	73.8	-8.38905	68	0	0	0	0	0	0	0	11	0	0	1	0	0	11	1	11	1	1.11861312	0.46134021	718.56	Absent	Present
205	10/10/2015	2015	PR	High	PR6	S	56.18265602	-2.551607983	M	Mature	4	0	1				Scrotal	A	24.55	3.1	0.15	6.7	135.42	0.17	99.5	12.025735	81	4	0	11	0	1	11	1	127	0	0	1	0	0	127	1	138	2	2.08302259	0.79698069	323.25	Absent	Present
222	10/10/2015	2015	PR	High	PR9	S	56.18264303	-2.551532965	F	Juvenile	4	1	1	Non-pregnant	Non-lactating	Non-perforate		N	13.35	0.71	0.03	4.2	38.67		72.5	-9.617305	65.2	4	0	0	0	0	0	0	61	0	0	1	0	0	61	1	61	1	2.62074001	0.86773092	538.12	Absent	Present
239	11/10/2015	2015	PR	High	PR6	S	56.18265602	-2.551607983	F	Mature	4	4	1	Non-pregnant	Non-lactating	Non-perforate		N	33.91	4.94	0.28	8.5	335.63		105.2	13.248847	93.1	5	9	4	1	1	13	2	91	0	0	1	0	0	91	1	104	3	2.37860261	0.83308923	3793.39	Absent	Present
260	12/10/2015	2015	PR	High	PR4	S	56.18268896	-2.551597003	M	Juvenile	4	1	2				Non-scrotal	N	11.8	0.88	0.06	3.8	28.31	0.02	66.8	-14.57594	69.3	0	0	0	0	0	0	0	57	0	0	1	0	0	57	1	57	1	2.48413878	0.86320775	77.01	Absent	Present
261	12/10/2015	2015	PR	High	PR8	S	56.18262501	-2.551650982	M	Mature	4	0	1				Scrotal	A	21	1.04	0.04	5.1	61.56	0.16	85.3	-0.4763	78.1		75	0	1	0	75	1	6	0	0	1	0	0	6	1	81	2	1.21527506	0.44866971	412.5	Absent	Present
262	12/10/2015	2015	PR	High	PR13	S	56.18256801	-2.551462976	F	Juvenile	4	1	1	Non-pregnant	Non-lactating	Non-perforate		N	13	0.92	0.03	4.4	43.8		76	-5.9499	70.4	0	0	0	0	0	0	0	29	0	0	1	0	0	29	1	29	1	2.51494051	0.86685556	374.85	Absent	Present
187	09/10/2015	2015	SH	High	SH11	S	56.18087604	-2.549245963	M	Mature	4	1	3				Scrotal	A	26.55	1.75	0.11	6.5	123.38	0.18	95	6.569135	80.5	3	0	7	0	1	7	1	153	0	0	1	0	0	153	1	160	2	2.87593727	0.91982121	545	Present	Absent
203	10/10/2015	2015	SH	High	SH10	S	56.18085399	-2.549287034	F	Juvenile	4	0	0	Non-pregnant	Non-lactating	Non-perforate		N	11.98	0.74	0.03	4.3	41.18		72.9	-8.562034	65.6		0	0	0	0	0	0	59	0	0	1	0	0	59	1	59	1	2.67501012	0.88836522	632.16	Present	Absent
220	10/10/2015	2015	SH	High	SH2	S	56.18085299	-2.548957961	M	Mature	4	1	3				Scrotal	A	23.91	2.1	0.19	4.9	55.25	0.22	90.1	2.931847	82.2	3	0	24	0	1	24	1	60	0	0	1	0	0	60	1	84	2	1.69907879	0.70416831	555.75	Present	Absent
221	10/10/2015	2015	SH	High	SH16	S	56.18088299	-2.549243029	M	Mature	4	1	2				Scrotal	A	29.36	2.11	0.11	7.6	203.36	0.18	95.2	5.425112	76	4	0	4	0	1	4	1	34	0	0	1	0	0	34	1	38	2	2.14998305	0.85310131	520.08	Present	Absent
224	11/10/2015	2015	SH	High	SH14	S	56.18089003	-2.549213022	M	Mature	4	1	3				Scrotal	A	26	1.21	0.07	5.8	88.14	0.12	93.6	5.4322	87.3	0.5	134	1	1	1	135	2	11	0	0	1	0	0	11	1	146	3	2.21314381	0.81925208	7334.29	Present	Absent
238	11/10/2015	2015	SH	High	SH9	S	56.18085399	-2.549287034	M	Juvenile	4	5	2				Non-scrotal	N	13.62	0.73	0.04	3.9	30.29	0.02	74.2	-8.046446	63.4	0	1	0	1	0	1	1	13	0	0	1	0	0	13	1	14	2	2.39548822	0.86567164	1666.94	Present	Absent
265	12/10/2015	2015	SH	High	SH16	S	56.18088299	-2.549243029	M	Mature	4	0	2				Scrotal	A	21	1.23	0.06	6.7	135.42	0.18	80.6	-5.1763	80	4	0	17	0	1	17	1	22	0	9	1	0	1	31	2	48	3	2.10277496	0.82327373	120.39	Present	Absent
266	12/10/2015	2015	SH	High	SH2	S	56.18085299	-2.548957961	M	Mature	4	1	2				Scrotal	A	21.5	0.9	0.06	6.2	107.06	0.22	85.4	-0.61545	86.8	1	18	3	1	1	21	2	100	0	0	1	0	0	100	1	121	3	2.32729842	0.83154484	179.69	Present	Absent
267	12/10/2015	2015	SH	High	SH1	S	56.18085299	-2.548957961	F	Mature	4	0	1	Non-pregnant	Non-lactating	Non-perforate		N	18	1.22	0.07	5	62.04		86.5	2.1586	80		0	5	0	1	5	1	7	0	0	1	0	0	7	1	12	2	1.84965296	0.77269721	1180.7	Present	Absent
269	12/10/2015	2015	SH	High	SH3	S	56.18081401	-2.549124006	F	Juvenile	4	0	2	Non-pregnant	Non-lactating	Non-perforate		N	16	0.83	0.03	3.9	31.74		79.5	-3.8848	79.5		0	1	0	1	1	1	11	0	0	1	0	0	11	1	12	2	1.46269487	0.60547173	1329.49	Present	Absent
249	12/10/2015	2015	TTN	Medium	TTN4	N	56.188944	-2.565722	M	Mature	4	3	3				Scrotal	A	18.83	0.95	0.04	4.7	49.42	0.13	81.6	-3.138389	75.7		14	0	1	0	14	1	17	0	1	1	0	1	18	2	32	3	1.58806919	0.57659231	6310.29	Absent	Absent
256	12/10/2015	2015	TTN	Medium	TTN9	N	56.188944	-2.566028	M	Mature	4	1	2				Scrotal	A	20	1.34	0.09	5.5	75.83	0.16	87	1.702	79.9		46	4	1	1	50	2	37	1	2	1	0	1	40	2	90	4	1.50402108	0.56186527	946.9	Absent	Absent
[truncated: 5 more columns]
