# Supplementary material for: Geographical location influences the composition of the gut microbiota in wild house mice (Mus musculus domesticus) at a fine spatial scale
Source: PLoS One. 2019 Sep 26;14(9):e0222501. doi: 10.1371/journal.pone.0222501 (PMC6767902; doi:10.1371/journal.pone.0222501)
Supplement: S2 Data — A spreadsheet containing count data for each OTU across all individual samples. (CSV) [file pone.0222501.s002.csv]

id	OTU_221	OTU_22	OTU_31	OTU_29	OTU_154	OTU_475	OTU_94	OTU_483	OTU_3124	OTU_832	OTU_33	OTU_349	OTU_528	OTU_2979	OTU_2151	OTU_261	OTU_21	OTU_205	OTU_51	OTU_569	OTU_2380	OTU_216	OTU_308	OTU_803	OTU_343	OTU_562	OTU_12	OTU_714	OTU_362	OTU_19	OTU_3333	OTU_2438	OTU_102	OTU_4	OTU_7	OTU_5096	OTU_1505	OTU_1772	OTU_4875	OTU_484	OTU_563	OTU_885	OTU_2	OTU_1504	OTU_186	OTU_864	OTU_27	OTU_3004	OTU_11
171	0	64	1014	564	0	1	4	6	0	0	558	3	0	0	0	0	0	1	1	0	0	0	10	0	2	0	14	0	1	37	0	0	0	3385	1514	0	0	0	0	0	0	0	920	0	0	0	37	0	772
172	83	12	95	111	0	1	1	3	0	0	1110	1	1	0	0	0	0	0	88	0	0	0	2	0	5	0	937	0	0	1	0	0	6	34	685	0	0	0	0	0	1	0	1587	0	0	0	27	0	1
174	1	1034	147	142	1	0	1	4	0	0	702	6	0	0	0	0	186	0	298	4	0	0	10	2	18	0	522	0	20	268	0	1	74	4688	1347	0	0	0	0	0	3	0	5384	0	59	0	55	0	5692
175	0	132	6	29	218	3	5	1	0	0	479	4	1	0	0	0	47	0	15	0	0	0	12	0	5	0	113	0	1	16	0	0	8	1282	1	0	0	0	0	0	1	0	7	0	0	0	5	0	2620
176	0	5	58	108	0	3	1	0	0	0	843	2	0	0	1	0	101	0	58	0	0	0	4	0	6	0	525	0	5	66	0	0	0	193	52	0	0	0	0	0	0	0	548	0	0	0	327	0	1289
177	85	8	328	1227	137	10	1	4	0	0	1364	9	1	0	0	0	2679	1	1632	1	0	12	22	0	44	1	328	0	1	1203	0	0	229	1550	1466	0	0	0	0	3	1	2	5651	0	757	0	748	0	1937
180	0	5	32	3	1	2	44	4	0	0	2347	11	1	0	0	0	62	1	10	2	0	0	6	0	4	0	230	0	0	209	0	0	1	713	78	0	0	0	0	0	0	0	1947	0	0	0	102	0	4
184	0	2	11	26	1	0	1	0	0	0	32	0	0	0	0	0	49	0	0	0	0	0	0	0	0	0	208	0	0	4	0	0	8	970	0	0	0	0	0	0	0	0	1017	0	0	0	9	0	775
185	0	4882	102	187	1282	3	2221	3	0	0	248	6	0	0	0	0	0	0	80	3	0	0	35	0	8	0	1	0	0	1	0	0	12	62	0	0	0	1	1	0	1	0	5	0	0	0	0	0	5
186	122	24	0	77	0	3	0	3	0	0	25	1	0	0	0	0	0	2	4	0	0	0	7	0	4	0	15	0	0	153	0	0	1	1574	1	0	0	0	0	2	1	0	1362	0	11	0	11	0	0
187	0	6	21	99	0	1	0	5	0	0	488	2	2	0	0	0	1	0	636	1	0	0	22	2	6	0	928	2	0	1	0	0	15	995	0	0	0	0	0	0	0	1	3105	0	78	0	234	0	527
188	0	2746	160	3	0	2	1	2	0	0	182	0	1	0	0	0	42	0	19	0	0	0	16	0	3	0	453	0	0	118	0	0	244	2710	1	0	0	0	0	1	0	1	1896	0	0	0	33	0	320
189	0	3	1	14	0	1	0	2	0	0	148	0	0	0	0	1	0	0	127	1	0	0	6	0	1	0	427	0	2	0	0	0	38	838	1	0	0	0	0	0	0	0	1939	0	0	0	95	0	3
190	0	204	0	2	0	4	0	2	0	0	27	1	0	0	0	0	0	0	176	1	0	0	4	0	2	0	174	0	0	0	0	0	13	600	1	0	0	0	0	0	0	0	1738	0	46	0	81	0	1
192	0	2	3	48	19	3	0	1	0	0	308	0	0	0	0	0	0	0	119	0	0	1	8	0	4	0	206	0	0	0	0	1	18	715	0	0	0	0	0	1	0	0	1876	0	46	0	231	0	0
193	0	4	0	2	0	1	1	8	0	0	152	4	0	0	0	0	27	1	38	1	0	0	21	3	6	0	563	0	0	0	0	0	3	1726	0	0	0	0	1	0	3	0	5758	0	0	1	100	0	1
194	0	5	52	101	0	3	0	2	0	0	638	1	0	0	0	0	127	0	118	1	0	0	1	0	2	0	683	0	0	75	0	0	11	383	189	0	0	0	0	1	0	0	425	0	0	0	797	0	1897
195	0	14	8	0	0	1	0	3	0	0	294	1	0	0	0	0	0	0	293	3	0	0	11	0	0	0	254	0	5	0	0	0	135	132	0	0	0	0	0	1	0	0	170	0	0	0	652	0	1
197	0	3	8	72	0	0	0	0	0	0	103	0	0	0	0	0	159	0	8	0	0	0	6	0	0	0	10	0	0	29	0	0	9	960	335	0	0	0	0	0	0	0	376	0	0	0	50	0	739
200	0	5	335	189	0	1	2	2	0	0	731	3	0	0	0	0	0	0	92	1	0	0	8	0	11	0	145	0	8	0	0	0	0	532	2	0	0	0	0	1	0	0	366	0	0	0	607	0	0
201	0	735	112	0	37	1	0	0	0	0	87	1	0	0	0	0	103	0	48	1	0	169	4	0	3	0	126	0	0	1	0	0	19	5052	0	0	0	0	0	0	0	1	2143	0	0	0	5	0	0
202	0	641	15	20	29	0	0	1	0	0	34	0	0	0	0	0	47	0	107	0	0	0	0	0	0	0	1458	0	4	0	0	0	1	142	2	0	0	0	0	0	0	0	253	0	0	0	42	0	77
203	0	0	197	45	0	0	0	0	0	0	304	2	0	0	0	0	0	1	0	0	0	0	0	0	5	0	20	0	0	15	0	0	76	1037	198	0	0	0	1	0	0	2	639	0	0	0	4	0	0
204	0	205	317	0	0	2	0	0	0	0	1160	0	0	0	0	0	0	0	220	1	0	0	2	1	4	1	223	0	15	0	0	0	69	533	0	0	0	0	0	0	0	0	1741	0	0	0	105	0	0
205	0	4	133	0	0	1	0	1	0	0	640	0	0	0	0	0	0	0	280	0	0	1	6	0	6	0	5837	1	0	0	0	0	0	98	0	0	0	0	0	1	0	0	38	0	0	0	352	0	2798
206	0	0	20	0	0	1	4	1	0	0	640	2	1	0	0	0	13	0	15	3	0	7	10	0	11	0	16	0	0	0	0	2	3	892	1	0	0	0	0	1	0	1	2635	0	0	0	97	0	0
207	0	1346	10	88	1	1	0	2	0	0	1430	1	0	0	0	0	248	1	412	2	0	0	10	0	8	0	210	0	12	3	0	0	21	3215	159	0	0	0	0	5	1	0	2528	0	1	0	1182	0	2581
208	0	3	503	21	0	2	0	8	0	0	1516	13	0	0	0	0	6729	0	218	0	0	0	16	2	20	4	538	0	16	6207	0	0	1	2690	1	0	0	1	0	0	0	0	9026	3	31	0	862	0	6
209	0	669	33	418	0	5	0	1	0	0	289	13	1	0	0	1	317	1	51	0	0	0	9	0	8	0	105	0	1	25	0	0	3	5386	2051	0	0	0	0	1	1	0	3757	0	0	0	165	0	3967
210	0	160	85	0	105	0	0	0	0	0	319	0	0	0	0	0	1	0	240	0	0	0	3	0	0	0	138	0	2	0	0	0	137	12	1	0	0	0	0	0	0	0	1140	0	0	0	197	0	730
212	0	2	121	252	0	12	10	7	0	0	796	20	0	0	0	1	1044	0	63	3	0	0	24	2	22	1	28	1	0	1908	0	0	168	18283	36686	0	2	0	0	5	2	2	42302	0	0	0	174	0	2
213	0	348	757	943	1	2	11	4	0	0	845	2	2	0	0	0	2	0	760	0	0	0	7	1	7	0	8819	0	0	307	0	0	533	1039	570	0	0	0	0	0	0	1	540	0	0	1	10511	0	4
214	0	1	62	72	7	2	9	9	0	0	8188	1	2	0	0	0	199	0	1	2	0	0	8	0	11	0	5	0	2	61	0	1	8	2143	80	0	0	0	0	2	0	0	365	0	1652	0	170	0	8096
215	0	32	1	57	28	0	376	3	0	0	215	0	0	0	0	0	234	0	20	0	0	0	8	0	2	0	51	0	0	214	0	0	10	1313	1211	0	0	0	0	0	0	0	957	0	4	0	8	0	4695
216	0	31	2	6	1	0	1	0	0	0	154	1	0	0	1	0	21	0	32	0	0	0	10	0	6	0	47	0	0	20	0	0	14	356	275	0	0	0	0	0	2	0	1604	0	0	0	70	0	0
217	0	9	10	32	2	1	0	0	0	0	708	3	0	0	0	0	334	1	0	0	0	0	8	0	0	0	158	0	0	0	0	0	5	398	2	0	0	0	0	0	0	0	14753	0	0	0	12	0	1501
218	0	1	1	124	0	6	2	7	0	0	1634	2	0	0	0	0	4723	0	557	1	0	0	16	0	12	2	2017	3	0	0	0	0	224	3054	4	0	0	0	0	1	0	0	6358	0	0	0	34	1	5
219	0	1139	231	450	0	4	0	5	0	0	3091	2	0	0	0	0	1	0	303	1	0	20	35	0	10	0	1381	1	0	2	0	0	0	16583	2	0	0	0	0	3	4	1	13937	0	1	0	4729	0	6
220	0	2	11	142	0	1	0	7	1	0	483	0	0	0	0	0	483	0	789	2	0	1	12	1	9	1	1857	1	0	230	0	0	18	2005	1	0	0	0	0	0	0	0	1845	0	0	0	11	0	10886
221	0	126	123	9	0	1	16	2	0	0	146	0	0	0	0	0	6	1	39	1	0	0	8	0	16	0	3617	0	0	0	0	0	266	482	9	0	0	0	0	0	0	0	251	0	28	0	1211	0	7016
222	0	7896	313	629	11	0	9	9	0	0	669	1	0	0	0	0	1110	2	38	0	1	0	3	0	7	0	592	2	1	0	0	0	3	786	233	0	0	0	0	1	0	1	1604	0	0	0	4	0	7637
223	0	0	3	1	0	1	0	1	0	0	258	0	0	0	1	0	0	0	286	1	0	0	3	0	10	0	127	1	4	0	0	0	0	339	7	0	0	0	0	0	0	1	1648	0	0	0	106	0	9
224	0	0	63	3	0	2	0	1	0	0	1762	0	0	0	0	0	108	0	1	0	0	0	7	0	6	0	164	0	8	81	0	0	2	1992	1100	0	0	0	0	0	0	0	1930	0	0	0	512	0	472
226	0	3	35	12	0	2	1	5	0	0	560	0	0	0	0	0	305	0	1	0	0	0	26	0	18	0	276	0	5	374	0	0	0	291	2885	0	0	0	0	2	0	0	1449	0	0	0	281	0	2140
227	0	110	32	42	0	0	6	4	0	0	132	1	0	0	1	0	231	0	72	0	0	0	1	0	5	0	131	0	0	0	0	0	20	329	0	0	0	0	0	0	1	0	41	0	0	0	7	0	3
228	0	5	242	94	0	0	0	0	0	0	509	4	3	0	0	0	0	1	123	0	0	0	3	0	6	0	254	0	3	0	0	0	121	302	1	0	0	0	0	0	0	0	15	0	0	0	170	0	2
229	742	96	18	290	0	2	0	4	0	0	1571	1	0	0	1	0	361	0	0	1	0	0	15	0	18	0	655	1	3	1019	0	0	33	3119	1762	0	0	0	0	1	3	0	5002	0	0	0	30	0	1
230	0	147	54	1272	0	6	4	12	0	0	618	15	0	0	0	0	1975	0	384	1	1	0	5	0	13	0	1101	0	0	2040	0	0	335	5717	1	0	0	0	0	0	0	1	5952	0	0	0	759	0	1
231	1	0	1531	7444	0	11	2793	31	0	0	19	17	3	0	2	0	267	4	0	16	2	0	35	2	53	1	3	7	162	30	0	0	0	39	30	0	0	0	2	11	4	0	592	0	0	0	2	0	6830
232	0	511	20	11	0	0	0	1	0	0	181	4	0	0	0	0	35	0	116	0	0	0	5	0	4	1	72	0	18	6	0	0	140	392	77	0	0	0	0	0	0	0	249	0	0	0	67	0	2075
233	19	11	1	188	0	4	0	12	0	2	1196	5	3	0	0	0	0	0	1463	2	0	0	14	0	74	3	7714	1	0	0	1	0	146	783	4	1	0	0	1	2	3	2	389	0	0	0	31	0	15
234	0	24	36	71	0	0	0	5	0	0	1017	12	0	0	0	0	1221	1	54	3	0	0	9	0	14	0	688	0	2	70	0	0	276	2379	10040	0	0	0	0	3	0	0	10337	0	0	0	575	0	5257
236	0	19	71	121	0	2	0	10	0	0	439	0	2	0	0	0	5	2	2	4	0	0	4	0	14	0	21	0	109	0	0	0	0	2747	28	0	0	0	0	3	4	1	2295	0	0	0	1	0	0
237	0	2291	174	228	0	14	0	10	0	0	1271	3	1	0	0	0	4	3	992	4	1	0	20	2	56	3	1174	1	0	0	0	0	462	753	8	0	0	0	0	5	2	1	1674	2	0	1	747	0	1421
238	0	0	57	297	1	0	0	0	0	0	583	0	0	0	0	0	13	1	414	0	0	0	7	0	2	0	679	0	0	2	0	0	0	20	1	0	0	0	0	1	0	0	2	0	0	0	62	0	0
239	0	12	415	0	0	3	0	5	0	3	1106	14	1	0	0	0	1	1	251	3	0	0	0	0	33	0	155	0	1	2	0	0	65	2655	2	0	0	0	0	5	1	3	6	0	0	0	759	0	2
240	0	0	3	195	0	5	102	10	2	0	276	0	2	0	0	0	427	0	0	1	0	0	1	0	19	3	3	2	0	128	0	0	1	207	12500	0	0	0	4	1	0	0	16	0	0	1	10	0	0
241	0	0	35	612	0	4	0	13	0	1	972	51	2	0	0	0	70	1	1	4	0	0	21	0	38	0	11	0	0	343	0	0	5	9990	2044	0	0	1	0	6	1	0	7	0	1	1	36	0	0
243	0	0	6	0	0	5	0	5	0	0	98	2	1	0	0	0	986	0	2	4	0	0	7	0	14	0	498	0	0	816	0	0	0	97	2	0	0	0	0	2	0	1	3000	0	0	0	7	0	143
246	0	35	47	482	22	5	0	2	0	0	2441	0	0	0	0	0	10	6	543	0	0	0	8	0	17	1	108	1	3	1	0	0	0	646	2	0	0	0	0	2	2	0	8348	0	0	0	711	0	2
248	0	26	2944	2175	0	8	492	7	0	0	1129	24	0	0	0	0	6506	30	108	5	0	0	37	0	28	3	923	2	6	43	0	0	32	1478	5511	0	0	0	0	6	2	1	9624	0	0	0	3190	0	5
249	0	0	547	209	0	7	4	2	0	1	3	7	2	0	0	1	0	2	0	0	0	0	6	0	17	3	1834	1	1	2	0	0	0	2151	1625	0	0	0	0	1	0	0	9	0	0	0	3	0	2
251	12	1886	69	1104	0	8	4	28	0	2	1604	31	0	0	0	0	11	62	322	7	0	0	27	3	43	2	3235	0	0	2	2	0	1302	3363	0	1	0	0	1	5	1	1	2578	0	0	0	148	0	49047
252	0	5	545	303	0	2	1	9	0	0	1784	14	0	0	0	0	2095	2	0	1	0	0	9	1	10	0	442	0	9	486	0	1	273	1404	6268	0	0	0	0	2	0	0	5078	0	0	0	95	0	2168
253	0	209	4	98	0	8	0	8	0	0	813	5	2	0	0	0	105	9	766	0	0	253	18	0	27	0	9118	1	1	1493	0	1	187	2083	564	0	0	0	0	0	1	0	2312	0	0	0	61	0	5
254	0	261	7962	481	0	34	72	25	0	3	623	2	6	0	0	1	161	7	57	29	2	520	30	3	101	2	20	3	0	57	0	0	36	149	62	4	3	0	0	5	0	3	7	0	0	0	153	0	6
256	0	0	46	0	2	5	3	5	0	1	678	0	2	0	0	0	1	93	70	2	0	0	5	0	20	0	205	0	0	0	0	1	21	365	4	0	0	0	0	1	0	1	257	0	0	0	209	0	5
257	0	8219	417	107	259	0	1	9	0	0	1097	3	0	0	0	0	28	9	501	0	1	0	6	0	12	0	2049	0	4	0	0	0	296	730	2	0	0	0	0	1	0	0	81	0	0	0	0	0	7
259	0	62	3727	5870	3	32	1521	19	0	6	2920	53	8	0	0	0	147	75	372	14	0	0	124	3	120	5	2635	1	1	28	0	2	95	561	5	1	0	0	1	9	10	3	363	1	0	0	1426	0	12
260	0	13	1188	1813	0	7	5	11	0	0	15289	14	5	0	0	0	676	31	9	0	0	0	21	0	40	5	5	1	6	17	0	2	0	523	179	0	0	0	0	5	1	1	259	0	0	1	298	0	7
261	0	90	246	273	0	11	0	18	3	0	1884	22	1	0	0	0	25	31	2203	5	0	0	18	0	38	5	5044	1	0	3	0	0	557	4110	8	1	0	0	1	0	0	2	5	0	0	0	1253	0	7
262	0	844	115	0	352	2	284	3	0	0	722	2	2	0	0	0	680	9	211	0	0	563	2	1	4	0	1914	0	0	574	0	0	440	958	7270	0	0	0	0	0	0	0	3174	0	0	0	1277	0	9600
263	0	5	70	36	0	0	9	0	0	0	166	0	1	0	0	0	611	2	1	0	0	1	3	0	2	0	64	0	0	463	0	0	28	1220	69	0	0	0	0	0	0	0	1244	0	0	0	100	0	1
264	0	587	31	489	0	4	3	0	0	0	880	0	0	0	0	0	417	6	1	0	0	826	11	1	8	1	3351	0	2	35	0	0	1	1481	238	0	0	0	0	0	1	0	1281	0	0	1	136	0	1
265	0	42	49	20	4	3	20	4	0	0	634	11	0	0	0	0	102	3	4	1	0	1	5	0	14	0	1071	0	0	347	0	0	260	614	875	0	0	0	1	3	0	1	1188	0	468	0	183	0	2
266	0	12400	733	191	463	1	5	10	0	0	1890	2	0	0	1	0	38	17	696	0	0	0	10	0	21	0	3300	0	1	10	0	0	397	1000	2	0	0	0	0	4	0	0	117	0	0	0	1	0	16
267	0	32	19	267	14	1	0	1	0	0	671	0	0	0	0	0	837	0	1835	1	0	25	4	1	6	1	397	0	0	1419	0	0	0	1192	14	0	0	0	0	0	0	0	3419	0	0	0	6213	0	0
268	0	1	47	229	0	0	8	6	1	0	1006	29	2	0	0	0	12655	5	3	4	0	0	7	0	13	0	33	0	0	27323	0	0	484	31	4	0	0	0	2	3	1	2	2547	0	0	0	451	0	0
269	605	107	123	565	1	0	0	1	0	0	723	1	1	0	0	0	2183	8	367	0	0	438	5	0	1	0	730	0	0	75	0	0	55	19072	1755	0	0	0	0	0	0	0	14280	0	17	0	145	0	3
[truncated: 2,957 more columns]
